# Supplementary material for: Expression of m6A Regulators Correlated With Immune Microenvironment Predicts Therapeutic Efficacy and Prognosis in Gliomas
Source: Front Cell Dev Biol. 2020 Nov 10;8:594112. doi: 10.3389/fcell.2020.594112 (PMC7683617; doi:10.3389/fcell.2020.594112)
Supplement: Supplementary file 4 [file Table_1.XLSX]

## Sheet: Sheet1
Table S1 Multivariate analysis of risk score and clinical features in validation cohort
Variables	CGGA693				TCGA				Rembrandt
	Coefficient	HR (95%CI)	P value		Coefficient	HR (95%CI)	P value		Coefficient	HR (95%CI)	P value
Risk score	0.169205	1.792 (1.437-2.235)	0.0314479		0.00574616	1.006 (1.000-1.011)	0.0327055		6.33706	565.135 (11.470-27844.310)	0.001438
Histology	-0.122365	0.671 (0.532-0.847)	0.0219455		-0.0472484	0.954 (0.839-1.085)	0.472247		0.0255733	1.026 (0.907-1.160)	0.684211
Grade	0.967477	3.308 (2.214-4.943)	<0.0001		0.690058	1.994 (1.531-2.596)	<0.0001		0.349156	1.418 (1.135-1.771)	0.00210523
Gender	0.0285262	1.053 (0.792-1.401)	0.785376		0.0295966	1.030 (1.018-1.042)	<0.0001		-0.130743	0.877 (0.720-1.069)	0.195018
Age	0.00921597	1.011 (0.998-1.025)	0.0248608		0.10024	1.105 (0.840-1.455)	0.474541		0.0380585	1.039 (1.028-1.050)	<0.0001
Radiotherapy	-0.0143448	0.593 (0.418-0.842)	0.926744		-	-	-		-	-	-
Chemotherapy	-0.214218	0.695 (0.509-0.949)	0.145727		-	-	-		-	-	-
IDH status	0.556098	1.057 (0.754-1.481)	<0.0001		0.984048	2.675 (1.808-3.958)	<0.0001		-	-	-
1p19q status	0.0419995	1.001 (0.520-1.924)	0.722812		0.45432	1.575 (0.947-2.619)	0.0800114		0.0137404	1.014 (0.859-1.197)	0.870879
HR: hazard ratio
CI: confidence interval
IDH: isocitrate dehydrogenase
